# Supplementary material for: Examination of Apoptosis Signaling in Pancreatic Cancer by Computational Signal Transduction Analysis
Source: PLoS One. 2010 Aug 19;5(8):e12243. doi: 10.1371/journal.pone.0012243 (PMC2924379; doi:10.1371/journal.pone.0012243)
Supplement: File S3 — Protein interactions from our database search and our interaction prediction analysis. Sheet one shows already known interactions from our database search. Sheet two shows putative interactions, proposed by our interaction prediction model. (0.09 MB XLS) [file pone.0012243.s003.xls]

## Sheet: all_interactions
Protein 1	Interaction_DB	Protein 2
IKBKB	BIND	CHUK
CFLAR	BIND	CASP3
FOS	BIND	JUN
BAX	BIND	BCL2
BCL2L11	BIND	BCL2
BCL2L11	BIND	BCL2L1
BBC3	BIND	BCL2
NFKBIA	BIND	CHUK
BAX	BIND	BCL2L1
TNFRSF1B	DIP	TRAF2
APAF1	DIP	CASP9
CFLAR	DIP	FADD
MAPK1	DIP	MAPK3
MAPK3	DIP	JUN
CASP9	DIP	BIRC8
TRAF1	DIP	TRAF2
CHUK	DIP	NFKB1
MAPK1	DIP	JUN
IL1R1	DIP	IRAK1
NFKBIA	DIP	NFKB1
MCL1	DIP	BCL2L1
TNFRSF10B	DIP	TNFSF10
FAS	DIP	DAXX
BIK	DIP	BCL2
BIRC4	DIP	CASP9
NFKB1	DIP	IL1R1
BIRC4	DIP	DIABLO
TNFRSF1A	DIP	TRADD
BCL2L1	DIP	BCL2
NFKBIA	DIP	CHUK
BAX	DIP	BCL2L1
NFKBIA	DIP	IKBKB
TNFRSF1A	DIP	TRAF2
MAP2K4	DIP	MAPK8
TNFRSF1A	DIP	FADD
FOS	DIP	JUN
FAS	DIP	FASLG
TRADD	DIP	FADD
BIRC8	DIP	DIABLO
CFLAR	DIP	DAXX
TNFSF10	DIP	TNFRSF10C
BAK1	DIP	BCL2L1
MAP3K14	DIP	IKBKB
BAX	DIP	BCL2
MAP3K14	DIP	CHUK
TNFSF10	DIP	TNFRSF10D
TP53	DIP	BCL2
MCL1	DIP	BCL2
TP53	DIP	CDKN2A
MAPK8	DIP	JUN
TRADD	DIP	TRAF2
IKBKB	DIP	CHUK
CASP6	HPRD	CASP3
MAPK3	HPRD	TP53
BIRC7	HPRD	HTRA2
BIRC5	HPRD	CASP9
MYD88	HPRD	IRAK1
NFKB1	HPRD	FOS
FADD	HPRD	IRAK1
CASP8	HPRD	BCL2
CFLAR	HPRD	CASP7
PMAIP1	HPRD	MCL1
BIRC4	HPRD	DIABLO
BIRC5	HPRD	CASP3
MAPK1	HPRD	BCL2
BIRC6	HPRD	CASP3
TRAF1	HPRD	TRAF2
BIK	HPRD	BCL2L1
IRAK2	HPRD	MYD88
TRAF1	HPRD	BIRC2
BCL2	HPRD	HRAS
IRAK2	HPRD	HRAS
TNFRSF10A	HPRD	MADD
CFLAR	HPRD	CASP8
TNFRSF1A	HPRD	MAPK1
BIRC3	HPRD	CASP3
TNFRSF1A	HPRD	TNFRSF25
BIRC4	HPRD	CASP9
HRK	HPRD	BCL2
BBC3	HPRD	BCL2A1
TNFRSF10B	HPRD	TNFRSF10D
TRADD	HPRD	TNFRSF10B
NFKBIA	HPRD	NFKB1
BBC3	HPRD	BCL2L2
MAP3K14	HPRD	TRAF6
TNFRSF10A	HPRD	FADD
FASLG	HPRD	PTPN13
FOS	HPRD	JUN
BIRC6	HPRD	CASP9
MAPK3	HPRD	MCL1
BAX	HPRD	MCL1
CASP9	HPRD	CASP3
BCL2L2	HPRD	HRK
TRAF6	HPRD	IRAK4
MAPK8	HPRD	IRAK1
TRADD	HPRD	BIRC2
IL1R1	HPRD	IRAK2
TNFRSF10B	HPRD	FADD
TNFRSF1A	HPRD	CHUK
BAK1	HPRD	BCL2L1
MAP3K14	HPRD	CHUK
IRAK3	HPRD	IRAK2
BIRC4	HPRD	CASP7
CFLAR	HPRD	TNFRSF10B
BIRC7	HPRD	CASP7
MAPK3	HPRD	FOS
BIK	HPRD	BCL2
MAP3K14	HPRD	MAPK3
TRADD	HPRD	TRAF2
MAP3K5	HPRD	DAXX
PMAIP1	HPRD	BCL2
TRAF6	HPRD	MAP3K5
BAK1	HPRD	BCL2
TRAF2	HPRD	MAP3K5
BAX	HPRD	BCL2
CASP8	HPRD	TNFRSF10B
BIRC2	HPRD	CASP7
TRADD	HPRD	TNFRSF10A
MAP2K4	HPRD	MAPK8
CFLAR	HPRD	NFKB1
CFLAR	HPRD	BCL2L1
TRAF1	HPRD	TNFRSF1A
FASLG	HPRD	FADD
MAPK1	HPRD	CASP9
CASP10	HPRD	CASP7
IRAK1	HPRD	IRAK4
BMF	HPRD	BCL2
TNFRSF1B	HPRD	TRAF2
TNFRSF10A	HPRD	TNFSF10
BIRC8	HPRD	DIABLO
BID	HPRD	BAK1
BAK1	HPRD	BAX
MAP3K14	HPRD	MAP2K4
BMF	HPRD	BCL2L2
HTRA2	HPRD	PEA15
TRADD	HPRD	TNFRSF25
IRAK2	HPRD	IRAK1
CASP8	HPRD	APAF1
TNFRSF1A	HPRD	IKBKB
IRAK3	HPRD	IRAK1
BIRC4	HPRD	TRAF6
MAPK3	HPRD	JUN
FAS	HPRD	FASLG
CASP10	HPRD	BID
MAPK8	HPRD	BCL2
BID	HPRD	BCL2L1
HTRA2	HPRD	BIRC8
TNFRSF10A	HPRD	TNFRSF10B
BAK1	HPRD	BCL2A1
CASP8	HPRD	TNFRSF10A
BIRC4	HPRD	CASP3
MCL1	HPRD	CASP3
MAPK8	HPRD	BCL2L1
BID	HPRD	CASP8
BIRC7	HPRD	CASP9
BIRC5	HPRD	BIRC8
TNFRSF1A	HPRD	CASP7
BAX	HPRD	BBC3
BIRC2	HPRD	CASP3
BCL2A1	HPRD	PMAIP1
TRAF2	HPRD	FADD
FADD	HPRD	LRDD
TP53	HPRD	BCL2
CASP10	HPRD	CASP8
PDCD8	HPRD	CASP3
MAP3K14	HPRD	CASP8
MAPK8	HPRD	HRAS
CASP8	HPRD	PEA15
MAPK1	HPRD	MAPK3
CASP9	HPRD	BCL2L1
BIK	HPRD	BCL2A1
CALM1	HPRD	HRAS
BIRC3	HPRD	HTRA2
APAF1	HPRD	CASP3
BCL2L10	HPRD	BCL2
BBC3	HPRD	BCL2L1
TRAF2	HPRD	TNFRSF25
BIRC2	HPRD	HTRA2
BIRC5	HPRD	DIABLO
TNFRSF1B	HPRD	TRAF1
HTRA2	HPRD	DIABLO
CASP8	HPRD	IKBKB
CASP8	HPRD	CHUK
CFLAR	HPRD	IKBKB
BIRC5	HPRD	BIRC4
IKBKB	HPRD	NFKB1
PEA15	HPRD	FADD
BIK	HPRD	BCL2L2
MAPK1	HPRD	PEA15
MYD88	HPRD	IRAK4
CASP8	HPRD	CASP6
BCL2L1	HPRD	BNIP3
TRAF1	HPRD	TRADD
IRAK2	HPRD	TRAF6
CASP10	HPRD	CASP6
BAK1	HPRD	MCL1
IKBKB	HPRD	CHUK
BAK1	HPRD	BCL2L10
BIRC4	HPRD	HTRA2
CHUK	HPRD	TRAF2
APAF1	HPRD	CASP9
TRAF1	HPRD	CASP8
BIRC3	HPRD	TRAF2
IKBKB	HPRD	TRAF2
CASP7	HPRD	BIRC8
TNFRSF1A	HPRD	TRADD
MAPK1	HPRD	TP53
BIRC2	HPRD	CASP9
TNFRSF10A	HPRD	TNFRSF10D
MAPK1	HPRD	JUN
IRAK3	HPRD	MYD88
CASP10	HPRD	TNFRSF1A
CASP8	HPRD	TRAF2
TNFSF10	HPRD	TNFRSF11B
FAS	HPRD	DAXX
BMF	HPRD	BCL2L1
FAS	HPRD	TRADD
TP53	HPRD	DAXX
CFLAR	HPRD	TRAF1
CHUK	HPRD	TP53
DFFA	HPRD	CASP7
FASLG	HPRD	DAXX
MAPK1	HPRD	TNFRSF25
BAX	HPRD	BCL2L1
NFKBIA	HPRD	IKBKB
MAPK1	HPRD	MCL1
HRK	HPRD	BCL2A1
MAP3K14	HPRD	TRAF2
BAG3	HPRD	BCL2
TRAF1	HPRD	CASP3
TRADD	HPRD	FADD
CFLAR	HPRD	TRAF2
BIRC2	HPRD	DIABLO
MAPK8	HPRD	TRAF2
NFKBIA	HPRD	TP53
CASP3	HPRD	BCL2
CASP10	HPRD	FADD
TNFSF10	HPRD	TNFRSF10C
BIRC4	HPRD	BIRC8
CASP10	HPRD	CASP9
CASP8	HPRD	BCL2L1
APAF1	HPRD	BCL2L10
HTRA2	HPRD	BIRC6
TNFSF10	HPRD	TNFRSF10D
BIRC3	HPRD	CASP7
HRK	HPRD	BCL2L1
BCL2L2	HPRD	BCL2L11
IL1R1	HPRD	MYD88
CASP10	HPRD	TRAF1
TRAF1	HPRD	CASP6
FAS	HPRD	CASP8
TRAF6	HPRD	IRAK1
CFLAR	HPRD	FADD
CEBPG	HPRD	FOS
CFLAR	HPRD	CASP3
CASP3	HPRD	BIRC8
BIRC5	HPRD	CASP7
MAPK3	HPRD	CASP9
BID	HPRD	BAX
MAPK8	HPRD	JUN
BID	HPRD	BCL2A1
MCL1	HPRD	BCL2L11
CASP8	HPRD	FADD
BBC3	HPRD	BCL2
BCL2L11	HPRD	BCL2
FADD	HPRD	MYD88
TRAF6	HPRD	BIRC8
BIRC7	HPRD	DIABLO
BIRC3	HPRD	CASP9
IRAK3	HPRD	TRAF6
BCL2L1	HPRD	BCL2
CASP9	HPRD	BIRC8
MAP3K14	HPRD	MAPK1
CFLAR	HPRD	CASP6
MAPK1	HPRD	FOS
FAS	HPRD	APAF1
BIRC2	HPRD	TRAF2
TNFRSF1A	HPRD	TRAF2
NFKBIA	HPRD	PTPN13
BID	HPRD	BCL2
BAX	HPRD	PMAIP1
TP53	HPRD	BCL2L1
BIRC3	HPRD	TRAF1
BID	HPRD	CASP3
FASLG	HPRD	TP53
BMF	HPRD	MCL1
MAPK8	HPRD	BCL2L11
CASP10	HPRD	CFLAR
MAP3K14	HPRD	IKBKB
FAS	HPRD	PTPN13
HRAS	HPRD	IRAK1
BIRC1	HPRD	CASP9
TNFRSF1A	HPRD	MADD
MAPK3	HPRD	PEA15
BID	HPRD	BCL2L2
MADD	HPRD	LRDD
BID	HPRD	MCL1
BIRC7	HPRD	CASP3
BAX	HPRD	BCL2L10
FAS	HPRD	FADD
TRAF2	HPRD	TRAF6
DFFA	HPRD	CASP3
MAPK3	HPRD	MAPK8
BIRC6	HPRD	DIABLO
BAX	HPRD	BCL2A1
FAS	HPRD	CALM1
BCL2L11	HPRD	BCL2L1
MAPK3	HPRD	TNFRSF25
TNFRSF10B	HPRD	TNFSF10
MADD	HPRD	TNFRSF10B
BCL2	HPRD	BNIP3
CHUK	HPRD	NFKB1
BMF	HPRD	MAPK8
CASP8	HPRD	CASP3
APAF1	HPRD	BCL2L1
BCL2L10	HPRD	BCL2L1
MAPK3	HPRD	BCL2
CASP10	HPRD	CASP3
NFKBIA	HPRD	CHUK
CFLAR	HPRD	DAXX
TNFRSF1A	HPRD	MAPK3
MAP3K14	HPRD	TRAF1
MAPK8	HPRD	TP53
BIRC3	HPRD	DIABLO
PMAIP1	HPRD	BCL2L1
MAPK1	HPRD	MAPK8
TRAF1	IntAct	FADD
BCL2L2	IntAct	PMAIP1
BIRC3	IntAct	TRAF2
NFKBIA	IntAct	CALM1
BCL2L2	IntAct	HRK
CASP8	IntAct	TNFRSF10A
CFLAR	IntAct	FADD
TNFRSF10A	IntAct	TNFRSF10B
MAP2K4	IntAct	MAP3K5
BMF	IntAct	MCL1
MAPK8	IntAct	JUN
BIRC2	IntAct	CASP3
BIRC7	IntAct	CASP9
CALM1	IntAct	TRAF6
TRADD	IntAct	FADD
MAPK3	IntAct	HRAS
BBC3	IntAct	BCL2L1
CASP10	IntAct	FADD
CFLAR	IntAct	TRAF2
BCL2L11	IntAct	BCL2
TRAF1	IntAct	CASP8
CALM1	IntAct	HRAS
TNFRSF1A	IntAct	TRADD
CHUK	IntAct	CALM1
FASLG	IntAct	ENDOG
TNFRSF1B	IntAct	TRAF1
BAK1	IntAct	MCL1
MAP3K14	IntAct	CALM1
FAS	IntAct	CASP8
IRAK2	IntAct	TRAF6
TNFRSF1B	IntAct	PDCD8
MAP3K14	IntAct	IKBKB
MYD88	IntAct	IRAK4
CFLAR	IntAct	BIRC2
TRAF2	IntAct	CALM1
BID	IntAct	BCL2L2
BBC3	IntAct	MCL1
BIRC2	IntAct	CASP9
TNFRSF1A	IntAct	CALM1
BID	IntAct	MCL1
BCL2L11	IntAct	BCL2L1
BIRC7	IntAct	DIABLO
BCL2L1	IntAct	BCL2
CASP8	IntAct	TRAF2
MAPK3	IntAct	MAPK8
HRK	IntAct	BCL2L1
TNFRSF1B	IntAct	CALM1
CFLAR	IntAct	CASP8
BAX	IntAct	BCL2
IL1R1	IntAct	TRAF6
MAPK1	IntAct	CAPNS1
PMAIP1	IntAct	BCL2L1
TRAF6	IntAct	IRAK1
SEPT4	IntAct	BIRC6
BBC3	IntAct	BCL2L2
BIRC3	IntAct	DIABLO
FASLG	IntAct	PDCD8
MAPK1	IntAct	MAPK8
HTRA2	IntAct	BIRC8
BIRC4	IntAct	BIRC8
BID	IntAct	BCL2A1
BAK1	IntAct	BCL2
MCL1	IntAct	BCL2L11
BIRC4	IntAct	DIABLO
PDCD8	IntAct	ENDOG
CASP8	IntAct	FASLG
CASP9	IntAct	BIRC8
BIK	IntAct	BCL2L2
MAPK1	IntAct	BCL2L11
BIK	IntAct	BCL2L1
TRAF1	IntAct	TRAF2
IRAK2	IntAct	MYD88
BCL2L2	IntAct	BCL2L11
TNFRSF1A	IntAct	BIRC2
NFKBIA	IntAct	PTPN13
BIRC2	IntAct	TRAF2
TNFSF10	IntAct	FADD
MAP3K14	IntAct	TRAF6
BIRC6	IntAct	CALM1
BIRC7	IntAct	HTRA2
FAS	IntAct	CALM1
NFKBIA	IntAct	NFKB1
CASP8	IntAct	TNFSF10
BIRC4	IntAct	CASP3
MAPK3	IntAct	PDCD8
CASP10	IntAct	TRADD
BID	IntAct	BCL2
TRAF6	IntAct	IRAK4
TP53	IntAct	DAXX
MAPK1	IntAct	MAPK3
BIRC2	IntAct	FADD
MAPK1	IntAct	PDCD8
TRAF1	IntAct	BIRC2
CASP8	IntAct	BIRC2
BIK	IntAct	MCL1
MAPK1	IntAct	HRAS
BCL2	IntAct	BNIP3
BIRC2	IntAct	DIABLO
BIRC4	IntAct	CASP9
TNFRSF1A	IntAct	TRAF2
TRAF2	IntAct	DIABLO
SEPT4	IntAct	PDCD8
BIRC4	IntAct	IRAK1
BAK1	IntAct	BAX
IKBKB	IntAct	CALM1
CASP10	IntAct	FAS
TRAF2	IntAct	TRAF6
MYD88	IntAct	IRAK1
SEPT4	IntAct	CALM1
CASP8	IntAct	TRADD
IRAK1	IntAct	IRAK4
MYD88	IntAct	MAP3K5
TRADD	IntAct	BIRC2
TNFRSF10B	IntAct	TNFSF10
BMF	IntAct	BCL2
NFKBIA	IntAct	CHUK
BBC3	IntAct	BCL2A1
TRADD	IntAct	TRAF2
PMAIP1	IntAct	MCL1
FASLG	IntAct	FADD
IRAK2	IntAct	IRAK1
BBC3	IntAct	BCL2
BIRC2	IntAct	CASP7
CASP10	IntAct	FASLG
BIRC5	IntAct	CASP9
FADD	IntAct	MYD88
TRADD	IntAct	PDCD8
NFKBIA	IntAct	IKBKB
BIRC7	IntAct	CASP3
BIRC8	IntAct	DIABLO
TNFRSF10A	IntAct	FADD
CASP10	IntAct	CFLAR
TNFRSF10B	IntAct	FADD
TNFRSF10A	IntAct	TNFSF10
IRAK3	IntAct	IRAK1
CASP8	IntAct	FADD
BMF	IntAct	BCL2L1
BMF	IntAct	BCL2L2
IKBKB	IntAct	CHUK
BID	IntAct	BCL2L1
MAP3K14	IntAct	CHUK
IRAK3	IntAct	IRAK2
FAS	IntAct	FASLG
CASP10	IntAct	TNFSF10
SEPT4	IntAct	ENDOG
TRAF2	IntAct	MAP3K5
CASP8	IntAct	TNFRSF10B
MAPK3	IntAct	CALM1
TRADD	IntAct	CALM1
CASP10	IntAct	CASP8
FASLG	IntAct	IRAK1
CFLAR	IntAct	FAS
CFLAR	IntAct	TRADD
CASP10	IntAct	TRAF2
CASP7	IntAct	BIRC8
BIRC4	IntAct	CASP7
BAK1	IntAct	BCL2L1
MAPK8	IntAct	CALM1
IRAK3	IntAct	TRAF6
MAPK3	IntAct	CAPNS1
CAPNS1	IntAct	CALM1
CFLAR	IntAct	TRAF1
MAPK1	IntAct	CALM1
CASP3	IntAct	BIRC8
BCL2A1	IntAct	BCL2L11
BAX	IntAct	BCL2L1
SEPT4	IntAct	FASLG
MAPK3	IntAct	BCL2L11
TNFRSF1B	IntAct	TRAF2
BIK	IntAct	BCL2
FAS	IntAct	FADD
BIRC4	IntAct	HTRA2
MAP3K14	IntAct	IL1R1
MAPK8	IntAct	HRAS
APAF1	IntAct	CASP9
IRAK3	IntAct	MYD88
TRAF2	IntAct	FADD
CAPNS1	IntAct	PDCD8
TRAF1	IntAct	TRADD
TNFRSF1A	MINT	CALM1
MAP3K14	MINT	IKBKB
BIRC3	MINT	HTRA2
MAP3K14	MINT	CHUK
BCL2L2	MINT	BCL2L11
APAF1	MINT	BCL2L1
TNFRSF10B	MINT	FADD
TNFRSF1B	MINT	CALM1
IRAK2	MINT	TRAF6
BCL2L10	MINT	BCL2L1
BCL2L11	MINT	BCL2L1
IKBKB	MINT	CALM1
TP53	MINT	DAXX
MAP3K5	MINT	DAXX
APAF1	MINT	CASP9
IKBKB	MINT	TRAF2
BIRC5	MINT	CASP7
MAPK3	MINT	CASP9
CASP3	MINT	BIRC8
HRK	MINT	BCL2
BCL2A1	MINT	BCL2L11
BIRC4	MINT	DIABLO
TP53	MINT	BCL2L1
IRAK3	MINT	MYD88
HRK	MINT	BCL2L1
BAX	MINT	MCL1
BIRC7	MINT	CASP9
BAX	MINT	BCL2L10
TNFRSF1B	MINT	TRAF1
CASP10	MINT	FADD
CALM1	MINT	HRAS
BAK1	MINT	MCL1
MAPK8	MINT	JUN
TRADD	MINT	TRAF2
CFLAR	MINT	CASP8
MAPK3	MINT	BCL2
MAPK1	MINT	MAPK3
IRAK3	MINT	TRAF6
CHUK	MINT	NFKB1
BCL2L11	MINT	BCL2
FAS	MINT	DAXX
MAPK8	MINT	BCL2
TNFRSF1A	MINT	TRADD
BMF	MINT	BCL2L2
TRADD	MINT	CALM1
IRAK2	MINT	IRAK1
TNFRSF1B	MINT	PDCD8
NFKBIA	MINT	IKBKB
IRAK3	MINT	IRAK1
MAP3K14	MINT	CALM1
TRADD	MINT	PDCD8
BID	MINT	CASP8
IL1R1	MINT	IRAK2
CASP9	MINT	CASP3
CHUK	MINT	CALM1
TRAF6	MINT	IRAK1
BMF	MINT	BCL2L1
IRAK3	MINT	IRAK2
BIRC4	MINT	CASP7
TNFRSF1B	MINT	TRAF2
CAPNS1	MINT	CALM1
APAF1	MINT	CASP3
MAPK1	MINT	BCL2
TRAF1	MINT	TRADD
CASP9	MINT	BIRC8
MCL1	MINT	BCL2L11
NFKBIA	MINT	NFKB1
BIRC4	MINT	HTRA2
CASP8	MINT	FADD
BCL2L10	MINT	BCL2
BIRC4	MINT	CASP9
CASP7	MINT	BIRC8
IRAK2	MINT	MYD88
CHUK	MINT	TRAF2
CASP8	MINT	APAF1
FOS	MINT	JUN
IKBKB	MINT	CHUK
BAG3	MINT	BCL2
CASP9	MINT	BCL2L1
FAS	MINT	PTPN13
TNFRSF1B	MINT	TRAF6
BIRC4	MINT	CASP3
TNFRSF10A	MINT	FADD
BIRC7	MINT	CASP7
FAS	MINT	FADD
TP53	MINT	BCL2
BIRC2	MINT	HTRA2
TNFRSF10B	MINT	TNFSF10
TRAF2	MINT	CALM1
MAPK1	MINT	CASP9
BAK1	MINT	BAX
MYD88	MINT	IRAK1
TRADD	MINT	TNFRSF10A
CALM1	MINT	TRAF6
TRAF1	MINT	TRAF2
BMF	MINT	BCL2
HTRA2	MINT	BIRC8
BIRC8	MINT	DIABLO
BAX	MINT	BCL2
BIRC5	MINT	CASP3
NFKBIA	MINT	CHUK
IL1R1	MINT	MYD88
MAPK8	MINT	BCL2L1
BIRC7	MINT	CASP3
NFKB1	MINT	CALM1
TNFSF10	indirect	CASP3
MAPK1	direct	CASP9
MAP3K5	direct	DAXX
BBC3	direct	TP53
TNFRSF1A	indirect	MAPK8
FADD	direct	LRDD
CASP8	direct	CASP9
MAPK1	direct	FOS
TRADD	direct	TNFRSF10A
TNFRSF10B	direct	TNFSF10
BAK1	direct	BAX
CASP9	indirect	CASP6
BIRC2	direct	TRAF2
MAPK8	indirect	BIRC8
BIRC3	direct	CASP9
BBC3	direct	BCL2L1
BCL2L1	direct	BCL2
CASP8	direct	FADD
TRAF1	indirect	IL1R1
CASP7	indirect	JUN
TNFRSF1A	direct	TRAF2
BIRC8	direct	DIABLO
CASP8	direct	CASP7
FAS	indirect	BIRC5
CFLAR	indirect	MAPK1
DFFA	direct	CASP3
MAPK3	indirect	TNFSF10
BID	indirect	CASP9
BIRC7	direct	CASP3
TNFSF10	indirect	CASP9
MAP3K14	direct	IKBKB
CASP3	indirect	BCL2L1
BID	direct	CASP3
BIRC4	direct	CASP3
CASP8	direct	CASP6
CASP8	indirect	BCL2L1
NFKBIA	indirect	BIRC2
TNFRSF10A	indirect	TNFRSF10C
APAF1	indirect	BIRC8
BAX	direct	BCL2L1
APAF1	direct	BCL2L1
TNFRSF1A	direct	MADD
TP53	indirect	CASP3
CHUK	indirect	TNFSF10
NFATC1	direct	FOS
MAPK3	direct	CASP9
FAS	direct	FASLG
CASP8	direct	TNFRSF10A
BCL2L11	direct	BCL2L1
TNFRSF10A	direct	TNFRSF10B
MCL1	direct	BCL2
CASP10	direct	CASP3
BAX	indirect	MAPK3
CFLAR	indirect	TNFSF10
MAPK1	direct	MAPK3
CFLAR	indirect	CASP9
TRAF1	direct	CASP8
TRADD	direct	TNFRSF10B
MYD88	direct	IRAK1
MAPK8	indirect	JUN
CASP8	direct	APAF1
FAS	indirect	TNFRSF10C
CASP10	direct	MAP3K14
BAK1	direct	BCL2
CASP9	indirect	FADD
MAPK1	direct	BCL2
BIRC3	direct	CASP7
BIRC2	direct	CASP3
CASP10	indirect	CASP9
CASP9	indirect	BCL2
TP53	direct	BCL2L1
IRAK2	direct	TRAF6
APAF1	direct	BCL2L10
CASP3	indirect	UCP2
IKBKB	direct	NFKB1
MAPK3	indirect	MADD
CASP3	indirect	DIABLO
CASP9	indirect	JUN
TNFRSF1B	indirect	BCL2L1
MAPK3	direct	PEA15
BCL2	indirect	DIABLO
MAPK3	direct	TP53
FAS	indirect	MAP3K5
BIRC4	direct	CASP9
BIRC5	direct	DIABLO
PEA15	direct	FADD
MAPK1	indirect	CASP3
MAPK1	direct	PEA15
BID	indirect	FADD
MAPK3	indirect	CASP3
BAG3	direct	BCL2
BIRC3	direct	CASP3
MAPK1	indirect	MADD
MAP3K14	direct	TRAF2
MAP2	direct	MAPK3
IL1R1	direct	IRAK2
MAPK1	direct	TP53
TNFSF10	indirect	BCL2
CASP3	indirect	FADD
CFLAR	direct	CASP8
BIK	direct	BCL2
MAPK1	direct	JUN
MAPK3	direct	BCL2L11
CASP7	direct	BIRC8
FOS	direct	JUN
CFLAR	direct	DAXX
BIRC4	direct	HTRA2
MAPK1	indirect	HRAS
TP53	direct	BCL2
IL1R1	direct	IRAK1
MAP2K4	indirect	JUN
BAX	direct	BCL2L11
NFKBIA	indirect	BCL2
FAS	indirect	BIRC4
BID	indirect	FAS
CASP9	direct	CASP3
CDKN2A	indirect	CASP3
CASP3	indirect	JUN
TNFSF10	direct	DIABLO
NFKBIA	direct	IKBKB
FAS	indirect	BIRC8
TNFSF10	indirect	BCL2L1
FAS	indirect	CASP9
IKBKB	direct	IRAK1
BIRC7	direct	CASP7
TNFSF10	direct	TNFRSF11B
BAK1	indirect	CASP7
CASP7	indirect	BCL2L1
TNFSF10	indirect	CASP7
FOS	indirect	HRAS
NFKBIA	indirect	TNFSF10
BIRC4	direct	CASP7
TNFRSF1A	indirect	MAPK3
TNFSF10	direct	TNFRSF10D
MAPK3	direct	FOS
TNFSF10	direct	TNFRSF10C
HRK	direct	BCL2L1
IL1R2	direct	IRAK2
TRADD	direct	TRAF2
MAPK1	direct	BCL2L11
MAPK1	indirect	FOS
BIRC5	direct	CASP9
BAX	indirect	CASP3
IKBKB	indirect	BCL2
TRAF6	direct	MAP3K5
CASP3	direct	BCL2
CASP7	indirect	FADD
TNFRSF1B	direct	TRAF2
CFLAR	indirect	MAPK3
BIRC2	direct	CASP7
MAPK3	direct	TRAF6
BIRC2	direct	HTRA2
BAX	indirect	MAPK1
TP53	indirect	CASP7
FAS	indirect	TP53
CASP10	direct	FADD
BAX	indirect	TNFSF10
TNFRSF10A	direct	TNFSF10
FAS	indirect	BCL2L1
CASP8	direct	TNFRSF10B
TRAF6	direct	IRAK1
MAPK8	direct	JUN
MAPK3	direct	JUN
BIRC2	direct	DIABLO
CFLAR	direct	BCL2L1
CASP9	direct	CASP7
BIRC4	indirect	APAF1
NFKB1	indirect	BCL2L1
CFLAR	direct	FADD
NFKBIA	indirect	BIRC4
CASP3	direct	BIRC8
MAP2	direct	MAPK1
TRADD	direct	TNFRSF25
MAPK8	direct	BCL2
CASP9	direct	BIRC8
FAS	direct	CASP8
MAPK3	direct	BCL2
CHUK	direct	NFKB1
CASP6	indirect	CASP3
CFLAR	indirect	TP53
BIRC7	direct	DIABLO
NFKBIA	indirect	TRAF2
MAPK1	indirect	FASLG
NFKBIA	indirect	NFKB1
FAS	indirect	MAPK1
BIRC4	direct	TRAF6
TNFSF10	indirect	DFFA
BID	indirect	DIABLO
CASP8	indirect	BCL2
TP53	indirect	HRAS
CFLAR	indirect	FASLG
CASP9	indirect	TP53
BCL2L11	direct	BCL2
BID	direct	BAK1
BID	direct	CASP8
FAS	indirect	BCL2
MAP2K4	direct	MAPK8
BCL2L10	direct	BCL2L1
TNFRSF1A	direct	CASP7
TNFRSF1A	direct	FADD
TNFRSF1A	indirect	MAPK1
PTPN13	indirect	CASP3
BID	direct	BCL2
CASP8	direct	IKBKB
BIRC7	direct	CASP9
CFLAR	indirect	FOS
BAX	direct	BCL2A1
TNFSF10	indirect	FOS
MAP3K14	indirect	NFKBIA
BCL2	indirect	BIRC8
TNFRSF1B	direct	TRAF1
CASP9	direct	DIABLO
HTRA2	direct	BIRC8
APAF1	indirect	CASP3
FAS	direct	FADD
CASP9	direct	BCL2L1
CASP8	direct	PEA15
BCL2	direct	BNIP3
CASP8	indirect	MADD
CASP7	indirect	BCL2
MADD	direct	LRDD
BIRC4	indirect	MAPK8
FAS	indirect	CASP3
BCL2L1	indirect	DIABLO
CASP10	direct	FAS
IKBKB	direct	TRAF2
CFLAR	indirect	FAS
HRK	direct	BCL2
NFKBIA	indirect	BIRC8
BCL2	indirect	HRAS
IRAK1	direct	IRAK4
BCL2	indirect	MAP3K5
FASLG	indirect	CASP3
NFKBIA	direct	CHUK
FADD	direct	MYD88
MYD88	direct	IRAK4
MAP3K14	direct	TRAF1
TP53	indirect	MAP3K5
PDCD8	indirect	BCL2
BIRC3	direct	DIABLO
FAS	direct	DAXX
CASP6	direct	CASP3
TNFSF10	indirect	BIRC8
TNFRSF1A	direct	MAPK3
CFLAR	direct	TRAF1
CASP8	direct	CASP3
TNFRSF1A	direct	BIRC2
DFFA	direct	CASP7
FAS	direct	PTPN13
FAS	indirect	HRAS
BIK	direct	BCL2L1
BAX	direct	BCL2
APAF1	direct	CASP9
CHUK	direct	TRAF2
TRAF1	direct	BIRC2
TNFRSF1A	direct	TRADD
MAP3K14	direct	CASP8
CASP10	direct	CFLAR
TNFRSF1A	direct	MAPK1
MAPK3	indirect	FASLG
BID	indirect	TNFSF10
TRAF1	direct	TRAF2
CASP10	direct	TNFRSF1A
BAX	indirect	HTRA2
BIRC4	direct	DIABLO
FAS	indirect	TRAF1
TP53	indirect	JUN
TRADD	direct	FADD
CASP8	indirect	PTPN13
MAP3K14	direct	TRAF6
MAPK3	indirect	FOS
MAPK1	indirect	TNFSF10
MAPK8	indirect	HRAS
BIRC4	indirect	BCL2
BBC3	direct	BCL2
FAS	indirect	NFKBIA
IKBKB	direct	CHUK
BAX	indirect	NFKBIA
TNFRSF6B	direct	FASLG
TNFRSF10A	direct	FADD
TP53	direct	CDKN2A
BAX	direct	TP53
FASLG	indirect	FOS
BID	indirect	BCL2L1
MAPK1	direct	TRAF6
CFLAR	direct	CASP3
IRAK2	direct	MYD88
CASP8	indirect	TNFRSF1A
BAX	direct	MCL1
BAX	indirect	DIABLO
BIRC4	indirect	TNFSF10
BID	direct	BAX
BIRC3	indirect	FAS
BAK1	direct	BCL2L11
DFFA	indirect	BCL2
BAK1	direct	BCL2L1
TRAF6	direct	IRAK4
MAP3K14	direct	CHUK
FADD	indirect	FOS
MAPK3	indirect	HRAS
CASP8	direct	TNFSF10
IL1R1	direct	MYD88
CASP8	direct	CHUK
TNFRSF10B	direct	FADD
BID	direct	BCL2A1
TP53	direct	DAXX
MADD	indirect	CASP3
CASP8	indirect	FOS
CFLAR	direct	TRAF2
BAX	indirect	CASP6
TRAF6	direct	BIRC8
CASP10	direct	CASP8
TRAF2	direct	MAP3K5
FAS	indirect	MAPK3
NFATC1	SCOPPI	JUN
TNFRSF10B	SCOPPI	TNFRSF10D
NFATC1	SCOPPI	FOS
BIRC8	SCOPPI	DIABLO
BIRC4	SCOPPI	CASP9
BIRC4	SCOPPI	CASP3
NFKBIA	SCOPPI	NFKB1
CASP9	SCOPPI	BIRC8
TNFRSF10B	SCOPPI	TNFSF10
TNFRSF10A	SCOPPI	TNFRSF10B
TNFSF10	SCOPPI	TNFRSF10D
TNFRSF10A	SCOPPI	TNFSF10
BIRC4	SCOPPI	DIABLO
APAF1	SCOPPI	CASP9
FOS	SCOPPI	JUN
TRADD	SCOPPI	TRAF2

## Sheet: unknown_interactions_21
Protein 1	Interaction_DB	Protein2
BIRC5	HPRD	CASP3
BIRC5	HPRD	BIRC8
BIRC5	MINT	CASP3
MAPK3	HPRD	TNFRSF25
BCL2L2	IntAct	PMAIP1
BIRC7	HPRD	CASP3
BIRC7	IntAct	CASP3
BIRC7	MINT	CASP3
MCL1	DIP	BCL2L1
MAPK3	HPRD	MCL1
MCL1	HPRD	CASP3
BBC3	IntAct	MCL1
BIK	IntAct	MCL1
CASP10	IntAct	TRADD
CASP8	IntAct	TRADD
TRADD	IntAct	PDCD8
TRADD	IntAct	CALM1
CFLAR	IntAct	TRADD
TRADD	MINT	CALM1
TRADD	MINT	PDCD8
BIRC4	IntAct	IRAK1
FASLG	IntAct	IRAK1
SEPT4	IntAct	BIRC6
SEPT4	IntAct	PDCD8
SEPT4	IntAct	CALM1
SEPT4	IntAct	ENDOG
SEPT4	IntAct	FASLG
CASP3	indirect	JUN
NFATC1	SCOPPI	JUN
BIRC4	HPRD	CASP3
BIRC4	HPRD	BIRC8
BIRC4	IntAct	BIRC8
BIRC4	IntAct	CASP3
BIRC4	IntAct	IRAK1
BIRC4	MINT	CASP3
BIRC4	direct	CASP3
BIRC4	SCOPPI	CASP3
TNFRSF1A	IntAct	CALM1
TNFRSF1A	MINT	CALM1
CASP9	HPRD	CASP3
CASP9	MINT	CASP3
CASP9	direct	CASP3
TRAF6	HPRD	BIRC8
CALM1	IntAct	TRAF6
IL1R1	IntAct	TRAF6
TNFRSF1B	MINT	TRAF6
CALM1	MINT	TRAF6
MAPK3	direct	TRAF6
TRAF6	direct	BIRC8
HTRA2	HPRD	BIRC8
HTRA2	IntAct	BIRC8
HTRA2	direct	BIRC8
